# Supplementary material for: Unraveling the molecular landscape of congenital pseudoarthrosis of the tibia: insights from a comprehensive analysis of 159 probands
Source: Orphanet J Rare Dis. 2025 Jun 3;20:269. doi: 10.1186/s13023-025-03759-4 (PMC12131354; doi:10.1186/s13023-025-03759-4)
Supplement: Supplementary file 1 — Supplementary material 1: Supplementary Table 1: Clinical phenotypes and genotypes with SPDVs in 159 CPT cases. [file 13023_2025_3759_MOESM1_ESM.xlsx]

## Sheet: Sheet1
SampleID	Age（y）	Sex	Crawford_type	Lateralization	NF1 diagnosis?	Phenotype (plus CP)	Tissue_pathological_section_result	Family_history	Gene identified
10A	4y8m	M	IV	Unilateral	NF1	CP, CAL	FTH, TWA, hemosiderin granules	No	NF1
12A	2y4m	F	II	Unilateral	NF1	CP, CAL	NA	No
13A	10y	M	III	Unilateral	NF1	CP, CAL	NA	No
14A	8y6m	M	IV	Unilateral	No	CP	FTH, HD, TWA, ICI	No
15A	2y5m	M	IV	Unilateral	NF1	CP, CAL, APTE, NF	FTH, HD, TWA	No	NF1
16A	10y	M	IV	Bilateral	NF1	CP, CAL	FTH, HD, few TWA, MD, MGC, CTF	No
17A	3y10m	F	IV	Unilateral	NF1	CP, CAL	FTH, partial HD, TWA, CTF	No	NF1
18A	4y4m	M	IV	Bilateral	NF1	CP, CAL	FTH, HD,TWA	Mother: CAL, NF	NF1
19A	1y5m	M	III	Unilateral	No	CP	FTH, HD, TWA, CTF, MGC, pigmental granules	No
1A	13y	M	IV	Unilateral	NF1	CP, CAL	FTH, HD, TWA, CTF	Mother & grandpa: CAL, NF	NF1
20A	2y11m	M	IV	Unilateral	No	CP	FTH, HD, TWA, CTF	No
21A	2y3m	M	III	Unilateral	No	CP	NA	No
22A	2y5m	F	II	Unilateral	NF1	CP, CAL	NA	No	NF1
23A	2y	M	II	Unilateral	NF1	CP, CAL	NA	No	NF1
24A	3y8m	F	IV	Unilateral	NF1	CP, CAL	FTH, HD, TWA, MD	No	NF1
25A	3y	F	II	Unilateral	No	CP	NA	No	RYR1
26A	1y1m	M	II	Unilateral	NF1	CP, CAL	NA	Mother: CAL, NF	NF1
27A	1y3m	F	II	Unilateral	NF1	CP, CAL	NA	Father, grandpa, grandpa's brothers: CAL, NF	NF1
28A	6y	M	IV	Unilateral	No	CP	FTH, HD, TWA	No
29A	2y9m	F	IV	Unilateral	NF1	CP, CAL	FTH, HD, TWA, MD, MGC	No	NF1
2A	2y	M	IV	Unilateral	NF1	CP, CAL	FTH, partial HD, MD, TWA	No	NF1
30A	4y10m	M	IV	Unilateral	No	CP	FTH, HD, TWA, CTF	No
31A	4y8m	F	IV	Unilateral	NF1	CP, CAL, AF	FTH, HD, TWA, MGC, CTF	Father: CAL, NF	NF1
33A	4y6m	F	IV	Unilateral	NF1	CP, CAL	FTH, HD, TWA, MD	No
34A	2y6m	F	IV	Unilateral	NF1	CP, CAL	FTH, HD	No
35A	2y2m	M	IV	Unilateral	NF1	CP, CAL	FTH, HD, TWA, MGC, CTF	No	NF1
36A	3y5m	M	II	Unilateral	NF1	CP, CAL	FTH, HD, TWA	Mother: CAL, NF	NF1
37A	4y2m	M	II	Unilateral	NF1	CP, CAL	FTH, more TWA	No	NF1
38A	8y4m	F	IV	Unilateral	No	CP	FTH, HD, TWA, ICI	No
39A	1y9m	M	IV	Unilateral	NF1	CP, CAL	FTH, HD, TWA	Father (thalassemia)	NF1
3A	1y9m	M	IV	Unilateral	NF1	CP, CAL	FTH, partial HD, TWA, MGC	No	NF1
40A	10m	F	II	Unilateral	NF1	CP, CAL	NA	Mother: CAL, NF	NF1
41A	4m	F	II	Unilateral	NF1	CP, CAL	NA	No	NF1
42A	2y9m	M	IV	Unilateral	No	CP	FTH, HD, TWA	No
43A	5y4m	F	IV	Unilateral	NF1	CP, CAL	NA	Mother: CAL, NF	NF1
44A	9y1m	M	II	Unilateral	NF1	CP, CAL, NF, APTE	FTH, TWA	No	NF1
45A	1y	M	IV	Unilateral	NF1	CP, CAL	FTH, TWA, partial HD	No	NF1
46A	1y3m	F	II	Unilateral	NF1	CP, CAL	NA	No
47A	5y8m	M	IV	Unilateral	NF1	CP, CAL, APTE	FTH, HD, TWA	No	NF1
48A	8y6m	M	IV	Unilateral	NF1	CP, CAL, HDL	FTH, HD,TWA	Mother: CAL, NF	NF1
49A	6y2m	M	II	Unilateral	NF1	CP, CAL	FTH, HD, few TWA, CTF	No
4A	8y8m	F	IV	Unilateral	NF1	CP, CAL	FTH, HD, TWA	Father: CAL, NF	NF1
50A	2y5m	M	IV	Unilateral	NF1	CP, CAL	FTH, HD, TWA, ICI, CTF	Father: CAL, NF	NF1
51A	5y5m	F	IV	Unilateral	NF1	CP, CAL	FTH, partial HD, TWA, MD	No	NF1
52A	4y	M	IV	Unilateral	NF1	CP, CAL, NF	FTH, TWA, CTF	Mother & grandma: CAL, NF	NF1, PTH1R
53A	5m	M	IV	Unilateral	NF1	CP, CAL	FTH, HD, TWA	No	NF1
54A	6y	M	IV	Unilateral	NF1	CP, CAL	FTH, HD, TWA	Father: CAL, NF	NF1
55A	10y	M	IV	Unilateral	NF1	CP, CAL	FTH, HD, TWA, ICI	Mother (CAL, NF, AF, LN)	NF1
56A	7y1m	M	IV	Unilateral	NF1	CP, CAL	FTH, HD, TWA	Father: CAL, AF, scoliosis	NF1, MRC2(VUS, not OMIM Morbid gene)
57A	6y4m	M	IV	Unilateral	No	CP	FTH, HD, TWA, MGC, IRT	No
58A	9y	M	IV	Unilateral	NF1	CP, CAL, NF	FTH, HD, TWA, CTF, MD	No
59A	8y9m	M	IV	Unilateral	NF1	CP, CAL	FTH, HD, TWA	Father: CAL, NF	NF1
5A	3y2m	M	IV	Unilateral	NF1	CP, CAL	FTH, HD, TWA, CTF	Father (5B): CPT, CAL	NF1
60A	1y3m	M	II	Unilateral	No	CP, FPD	NA	No
61A	1y10M	F	I	Unilateral	NF1	CP, CAL	NA	No
62A	4y8m	F	IV	Unilateral	NF1	CP, CAL	FTH, HD, TWA, IRT, MGC, CTF	No	NF1
63A	9m	M	IV	Unilateral	No	CP	FTH, HD, TWA, MD	No
64A	10m	F	IV	Unilateral	NF1	CP, CAL, APTE	FTH, HD, TWA	No	NF1
65A	1y8m	F	I	Unilateral	No	CP	NA	No
66A	4y4m	M	IV	Unilateral	No	CP	FTH, HD, TWA, CTF	No
67A	4y8m	F	III	Unilateral	No	CP	FTH	No
68A	5m	F	II	Unilateral	NF1	CP, CAL	NA	No
69A	1y4m	M	I	Unilateral	No	CP	NA	No
6A	3y2m	F	IV	Unilateral	NF1	CP, CAL, Ptosis	FTH, HD, TWA	Mother & grandma: CAL, NF, father & grandpa: Ptosis	NF1
70A	2y4m	M	IV	Unilateral	No	CP, APTE	FTH, HD, TWA	No
71A	1y1m	M	II	Bilateral	NF1	CP, CAL	NA	Mother & grandma: CAL, NF	NF1
72A	8y	F	II	Unilateral	NF1	CP, CAL, NF	FTH, more TWA	No	NF1, PTH1R
73A	5y	M	I	Unilateral	NF1	CP, CAL	NA	No
74A	9y1m	F	IV	Unilateral	NF1	CP, CAL	FTH, HD, TWA	No	NF1
75A	3m	M	IV	Unilateral	NF1	CP, CAL	NA	No	NF1
7A	2y6m	F	IV	Unilateral	NF1	CP, CAL	FTH, HD, TWA, ICI	Father: CAL, NF	NF1
8A	3y11m	F	III	Unilateral	No	CP, APTE	FTH, HD, TWA, ICI	No
M2254	1y4m	F	Ⅲ	Unilateral	NF1	CP, CAL	FTH, HD, TWA	Mother: CAL, NF	NF1
M2257	1y7m	F	IV	Unilateral	NF1	CP, CAL	FTH, HD, TWA	Father:CAL, NF	NF1
M2272	3y5m	F	IV	Unilateral	NF1	CP, CAL	FTH, HD, TWA,CTF	No	NF1
M2275	3m	F	IV	Unilateral	NF1	CP, CAL	FTH, HD, TWA	No
M2323	1y4m	M	Ⅲ	Unilateral	No	CP	FTH, HD, TWA	No	NF1
M2409	3y7m	F	IV	Unilateral	No	CP	FTH, HD, TWA	No
M2433	1y6m	M	IV	Unilateral	NF1	CP, CAL	FTH, HD, TWA	No
M2510	1y2m	M	Ⅱ	Unilateral	NF1	CP, CAL	NA	Mother: CAL, NF	NF1
M2555	2y9m	M	IV	Unilateral	NF1	CP, CAL	FTH, HD, TWA,CTF	No	NF1
M2722	3y1m	F	IV	Unilateral	NF1	CP, CAL	FTH, HD, TWA,CTF	No
M2731	7y1m	M	IV	Unilateral	NF1	CP, CAL	FTH, HD, TWA,CTF	No	NF1
M2745	11y3m	M	IV	Unilateral	NF1	CP, CAL	FTH, HD, TWA,ICI	Mother: CAL, NF
M2752	2y8m	F	Ⅲ	Unilateral	No	CP	FTH, HD, TWA,CTF	No
M2755	6y2m	F	IV	Unilateral	NF1	CP, CAL	FTH, HD, TWA, Bundle of nerve fibers	Father, grandma:CAL, NF	NF1
M2772	3y2m	M	Ⅳ	Unilateral	NF1	CP, CAL	FTH, HD, TWA	FatherC:AL, NF
M2781	1y9m	F	Ⅳ	Unilateral	NF1	CP, CAL	FTH	NO	NF1
M2798	9m	F	Ⅲ	Unilateral	no	CP	FTH	NO
M2801	1y5m	M	Ⅲ	Unilateral	NF1	CP, CAL	NA	NO	NF1,GLI3
M2895	1y	F	Ⅲ	Unilateral	NF1	CP, CAL	NA	Father:CAL, NF	NF1
M3078	4y9m	M	Ⅲ	Unilateral	NF1	CP, CAL	NA	NO
M3098	3y2m	F	Ⅳ	Unilateral	NF1	CP, CAL	FTH	NO	NF1
M3110	1y5m	F	Ⅳ	Unilateral	NF1	CP, CAL	FTH	NO	NF1
M3203	1y2y	M	Ⅳ	Unilateral	No	CP	FTH	Father&brothers:CAL, NF
M3206	2y	M	Ⅳ	Unilateral	NF1	CP, CAL	FTH	NO	NF1
M3286	5y4m	M	Ⅲ	Unilateral	No	CP	NA	NO
M3322	8y1m	F	Ⅳ	Unilateral	NF1	CP, CAL	FTH	NO	NF1
M3572	1y9m	M	Ⅳ	Unilateral	NF1	CP, CAL	NA	Father:CAL, NF
M3575	3y9m	M	IV	Unilateral	NF1	CP, CAL	FTH	None	NF1
M3578	1y9m	M	IV	Unilateral	NF1	CP, CAL	FTH	None	NF1
M3694	1y0m	M	II	Unilateral	NF1	CP, CAL	FTH	None
M3716	8y8m	F	IV	Unilateral	NF1	CP, CAL	NA	None	NF1
M3722	6m	F	II	Unilateral	NF1	CP, CAL	FTH	None	NF1, RYR1
M3725	8y6m	M	I	Unilateral	NF1	CP, CAL	NA	None	NF1
M3745	1y6m	M	IV	Unilateral	No	CP	NA	None	NF1
M3748	4y5m	F	IV	Unilateral	NF1	CP, CAL	FTH	None	NF1,MRC2 (not OMIM Morbid gene)
M3751	1y8m	F	III	Unilateral	NF1	CP, CAL	NA	mother &brother:CAL, NF
M3774	1y10m	M	II	Unilateral	NF1	CP, CAL	FTH	None
M3775	1y	F	II	Unilateral	NF1	CP, CAL	NA	None	NF1
M3778	7m	F	II	Unilateral	NF1	CP, CAL	NA	None	NF1
M3794	5m	M	I	Unilateral	NF1	CP, CAL	NA	None	NF1
M3797	2y3m	M	IV	Unilateral	No	CP	FTH	None
M3821	12y1m	M	IV	Unilateral	NF1	CP, CAL	FTH	None	NF1
M3824	2y6m	F	I	Unilateral	NF1	CP, CAL	FTH	none	NF1
M3827	6y3m	F	IV	Unilateral	NF1	CP, CAL	FTH	none	NF1
M3830	11m	M	III	Unilateral	NF1	CP, CAL	FTH, HD, TWA	none	NF1
M3842	8m	M	IV	Unilateral	NF1	CP, CAL	FTH	none	NF1
M3846	1y11m	F	IV	Unilateral	NF1	CP, CAL	FTH	none	NF1
M3849	5m	F	II	Unilateral	NF1	CP, CAL	NA	none
M3858	1y5m	M	II	Unilateral	NF1	CP, CAL	NA	none	NF1
M3861	7y8m	M	I	Unilateral	NF1	CP, CAL	FTH	none
M3875	1y7m	M	II	Unilateral	NF1	CP, CAL	NA	none	NF1
M3885	2y6m	M	IV	Unilateral	NF1	CP, CAL	FTH	none	NF1
M3888	3y	M	IV	Unilateral	NF1	CP, CAL	FTH, HD, TWA	none	NF1
M3891	3y9m	M	II	Unilateral	NF1	CP, CAL	FTH	none
M3940	7m	M	III	Unilateral	No	CP	FTH	none
M3943	1y1m	M	III	Bilateral	NF1	CP, CAL	FTH	none	NF1
M3949	1m	M	III	Unilateral	No	CP	NA	None
M3962	1y10m	M	IV	Unilateral	NF1	CP, CAL	FTH, HD	None	NF1
M3963	3y9m	M	IV	Unilateral	NF1	CP, CAL	FTH, HD	None
M3980	2y4m	M	IV	Unilateral	NF1	CP, CAL	FTH, HD	Mother and grandma:CAL, NF
M3988	1y	M	II	Unilateral	NF1	CP, CAL	NA	None	NF1
M4019	1y10m	M	IV	Unilateral	NF1	CAL,Hip subluxation HP:0030043	FTH, HD, TWA	Father (HP:0001045 Vitiligo)	NF1
M4027	2y4m	M	IV	Unilateral	NF1	CP, CAL	FTH, HD, TWA	Father and grandpa:CAL, NF	NF1
M4036	1y7m	M	IV	Unilateral	NF1	CP, CAL	FTH, HD	None	NF1
M4041	1y3m	M	IV	Unilateral	NF1	CP, CAL	FTH, HD, TWA	Grandpa (HP:0000819 Diabetes mellitus)	NF1,GLI3
M4069	2y4m	M	IV	Unilateral	NF1	CP, CAL	NA	Mother:NF	NF1
M4078	1y1m	M	IV	Bilateral	NF1	CP, CAL	NA	Father (HP:0033631 Spondyliyis)	NF1
M4081	2m	F	III	Bilateral	NF1	CP, CAL;Embryonal rhabdomyosarcoma HP:0006743	FTH, HD	None	NF1
M4097	4y5m	F	II	Unilateral	No	CP	FTH, HD	None
M4100	5m	F	IV	Unilateral	NF1	CP (tibia+fibula), CAL	FTH, HD	None
M4108	9 m	M	IV	Unilateral	NF1	CP, CAL	FTH, HD	Mother: NF	NF1, MRC2 (not OMIM Morbid gene)
M4117	10y1m	M	IV	Unilateral	No	CP (tibia+fibula)	FTH, HD	None
M4363	6y3m	M	IV	Unilateral	NF1	CP, CAL	FTH, HD	None	NF1, PTH1R
M4467	1y8m	M	IV	Unilateral	NF1	CP, CAL	NA	None
M4499	3y11m	F	IV	Unilateral	No	CP	FTH, HD	None
M4500	3y5m	M	IV	Unilateral	NF1	CP, CAL	FTH, HD	None	NF1
M4590	2y5m	M	IV	Unilateral	NF1	CP, CAL	NA	None	NF1
M4608	2y4m	M	IV	Unilateral	No	CP	NA	None
M4630	8m	M	IV	Unilateral	No	CP	NA	None	NF1
M4909	11y3m	M	IV	Unilateral	NF1	CP, CAL	FTH, HD	None	NF1
M4912	2y8m	F	IV	Unilateral	NF1	CP, CAL	NA	None	RYR1
M4922	2y5m	M	IV	Unilateral	NF1	CP, CAL	NA	None
M4940	1y2m	F	IV	Unilateral	NF1	CP, CAL	NA	None	NF1
M4943	13y3m	F	IV	Unilateral	No	CP	NA	None
M4950	10y11m	M	III	Unilateral	NF1	CP, CAL, NF	FTH, HD	None	NF1
M4963	2y11m	F	IV	Unilateral	No	CP	NA	None
M4969	10m	M	II	Unilateral	NF1	CP, CAL	NA	none	NF1
CAL: Multiple Cafe-au-lait spot (HP:0007565); AF: Axillary freckling (HP:0000997); NF: Subcutaneous neurofibromas (HP:0100698); LN: Lisch nodules HP:0009737; Scoliosis: scoliosis HP:0002650; APTE: Abnormality of the proximal tibial epiphysis (HP:0010591); FPD: Foot polydactyly (HP:0001829); HDL: Hip dislocation (HP:0002827); Ptosis: Ptosis (HP:0000508). FTH: Fibrovascular/fibrous tissue hyperplas…
