# Supplementary material for: Unraveling the molecular landscape of congenital pseudoarthrosis of the tibia: insights from a comprehensive analysis of 159 probands
Source: Orphanet J Rare Dis. 2025 Jun 3;20:269. doi: 10.1186/s13023-025-03759-4 (PMC12131354; doi:10.1186/s13023-025-03759-4)
Supplement: Supplementary file 2 — Supplementary material 2: Supplementary Table 2. The identified 63 rare LoF or missense variant in 55 CPT cases in this study. [file 13023_2025_3759_MOESM2_ESM.xlsx]

## Sheet: Sheet1
SampleID	Age	Sex	Phenotype	Gene identified	HGVS transcript coding change	HGVS predicted protein change	Zygosity	Exonic function†	ACMG classification†
M2254	1y4m	F	CP, CAL	NF1	NM_001042492.2:c.2410-1G>A		heterozygous	splicing	P
M2257	1y7m	F	CP, CAL	NF1	NM_001042492.2:c.3158C>G	p.Ser1053*	heterozygous	stopgain	P
M2272	3y5m	F	CP, CAL	NF1	NM_001042492.2:c.574C>T	p.Arg192*	heterozygous	stopgain	P
M2323	1y4m	M	CP	NF1	NM_001042492.2:c.4183_4186delCAGC	p.Gln1395fs	heterozygous	frameshift	P
M2510	1y2m	M	CP, CAL	NF1	NM_001042492.2:c.4873_4874dupTA	p.His1626fs	heterozygous	frameshift	P
M2555	2y9m	M	CP, CAL	NF1	NM_001042492.2:c.4217delG	p.Gly1406fs	heterozygous	frameshift	P
M2731	7y1m	M	CP, CAL	NF1	NM_001042492.2:c.4330A>T	p.Lys1444*	heterozygous	stopgain	P
M2755	6y2m	F	CP, CAL	NF1	NM_001042492.2:c.1541_1542delAG	p.Gln514fs	heterozygous	frameshift	P
M2781	1y9m	F	CP, CAL	NF1	NM_001042492.2:c.888+1G>T		heterozygous	splicing	P
M2801	1y5m	M	CP, CAL	NF1	NM_001042492.2:c.4939delC	p.His1647fs	heterozygous	frameshift	P
M2801	1y5m	M	CP, CAL	GLI3	NM_000168.5:c.3213G>T	p.Glu1071Asp	heterozygous	missense	VUS
M2895	1y	F	CP, CAL	NF1	NM_001042492.2:c.7895A>G	p.Asp2632Gly	heterozygous	missense	P
M3098	3y2m	F	CP, CAL	NF1	NM_001042492.2:c.4872dupA	p.Tyr1625fs	heterozygous	frameshift	P
M3110	1y5m	F	CP, CAL	NF1	NM_001042492.2:c.4231C>T	p.Leu1411Phe	heterozygous	missense	P
M3206	2y	M	CP, CAL	NF1	NM_001042492.2:c.2339C>A	p.Thr780Lys	heterozygous	missense	LP
M3322	8y1m	F	CP, CAL	NF1	NM_001042492.2:c.1541_1542delAG	p.Gln514fs	heterozygous	frameshift	P
M3575	3y9m	M	CP, CAL	NF1	NM_001042492.2:c.288+1delG		heterozygous	splicing	P
M3578	1y9m	M	CP, CAL	NF1	NM_001042492.2:c.5924_5925delTT	p.Leu1975fs	heterozygous	frameshift	P
M3716	8y8m	F	CP, CAL	NF1	NM_001042492.2:c.3739_3742delTTTG	p.Phe1247fs	heterozygous	frameshift	P
M3722	6m	F	CP, CAL	NF1	NM_001042492.2:c.4084C>T	p.Arg1362*	heterozygous	stopgain	P
M3722	6m	F	CP, CAL	RYR1	NM_000540.3:c.5838C>G	p.Phe1946Leu	heterozygous	missense	VUS
M3725	8y6m	M	CP, CAL	NF1	NM_001042492.2:c.1540C>T	p.Gln514*	heterozygous	stopgain	P
M3745	1y6m	M	CP	NF1	NM_001042492.2:c.7682C>G	p.Ser2561*	heterozygous	stopgain	P
M3748	4y5m	F	CP, CAL	NF1	NM_001042492.2:c.1797G>A	p.Trp599*	heterozygous	stopgain	P
M3748	4y5m	F	CP, CAL	MRC2 (OMIM NA)	NM_006039.5:c.1791T>G	p.Ser597Arg	heterozygous	missense	VUS
M3775	1y	F	CP, CAL	NF1	NM_001042492.2:c.5305C>T	p.Arg1769*	heterozygous	stopgain	P
M3778	7m	F	CP, CAL	NF1	NM_001042492.2:c.2154dupT	p.Ile719fs	heterozygous	frameshift	P
M3794	5m	M	CP, CAL	NF1	NM_001042492.2:c.1318C>T	p.Arg440*	heterozygous	stopgain	P
M3821	12y1m	M	CP, CAL	NF1	NM_001042492.2:c.823_827delATCTT	p.Ile275fs	heterozygous	frameshift	P
M3824	2y6m	F	CP, CAL	NF1	NM_001042492.2:c.2041C>T	p.Arg681*	heterozygous	stopgain	P
M3827	6y3m	F	CP, CAL	NF1	NM_001042492.2:c.3277G>A	p.Val1093Met	heterozygous	missense	P
M3830	11m	M	CP, CAL	NF1	NM_001042492.2:c.1885G>A	p.Gly629Arg	heterozygous	missense	P
M3842	8m	M	CP, CAL	NF1	NM_001042492.2:c.5037_5038delCT	p.Tyr1680fs	heterozygous	frameshift	P
M3846	1y11m	F	CP, CAL	NF1	NM_001042492.2:c.499_502delTGTT	p.Cys167fs	heterozygous	frameshift	P
M3858	1y5m	M	CP, CAL	NF1	NM_001042492.2:c.706C>T	p.Gln236*	heterozygous	stopgain	P
M3875	1y7m	M	CP, CAL	NF1	NM_001042492.2:c.3044T>C	p.Leu1015Pro	heterozygous	missense	P
M3885	2y6m	M	CP, CAL	NF1	NM_001042492.2:c.4577+1G>A		heterozygous	splicing	P
M3888	3y	M	CP, CAL	NF1	NM_001042492.2:c.5610-2A>G		heterozygous	splicing	P
M3943	1y1m	M	CP, CAL	NF1	NM_001042492.2:c.1096delA	p.Arg366fs	heterozygous	frameshift	P
M3962	1y10m	M	CP, CAL	NF1	NM_001042492.2:c.1185+1G>A		heterozygous	splicing	P
M3988	1y	M	CP, CAL	NF1	NM_001042492.2:c.1885G>A	p.Gly629Arg	heterozygous	missense	P
M4019	1y10m	M	CAL,Hip subluxation HP:0030043	NF1	NM_001042492.2:c.731-1G>A		heterozygous	splicing	P
M4027	2y4m	M	CP, CAL	NF1	NM_001042492.2:c.3574G>T	p.Glu1192*	heterozygous	stopgain	P
M4036	1y7m	M	CP, CAL	NF1	NM_001042492.2:c.1885G>A	p.Gly629Arg	heterozygous	missense	P
M4041	1y3m	M	CP, CAL	NF1	NM_001042492.2:c.1845+1G>A		heterozygous	splicing	P
M4041	1y3m	M	CP, CAL	GLI3	NM_000168.5:c.445G>T	p.Asp149Tyr	heterozygous	missense	VUS
M4069	2y4m	M	CP, CAL	NF1	NM_001042492.2:c.1094C>G	p.Ser365*	heterozygous	stopgain	P
M4078	1y1m	M	CP, CAL	NF1	NM_001042492.2:c.1466A>G	p.Tyr489Cys	heterozygous	missense	P
M4081	2m	F	CP, CAL;Embryonal rhabdomyosarcoma HP:0006743	NF1	NM_001042492.2:c.2251+1G>A		heterozygous	splicing	P
M4108	9 m	M	CP, CAL	NF1	NM_001042492.2:c.1322delA	p.Asn441fs	heterozygous	frameshift	P
M4108	9 m	M	CP, CAL	MRC2	NM_006039.5:c.2167G>C(p.Val723Leu)	p.Val723Leu	heterozygous	missense	VUS
M4363	6y3m	M	CP, CAL	NF1	NM_001042492.2:c.7549C>T	p.Arg2517*	heterozygous	stopgain	P
M4363	6y3m	M	CP, CAL	PTH1R	NM_000316.3:c.1081T>C	p.Trp361Arg	heterozygous	missense	VUS
M4500	3y5m	M	CP, CAL	NF1	NM_001042492.2:c.1094C>G	p.Ser365*	heterozygous	stopgain	P
M4590	2y5m	M	CP, CAL	NF1	NM_001042492.2:c.3916C>T	p.Arg1306*	heterozygous	stopgain	P
M4630	8m	M	CP	NF1	NM_001042492.2:c.2546delG	p.Gly849fs	heterozygous	frameshift	P
M4909	11y3m	M	CP, CAL	NF1	NM_001042492.2:c.5347delT	p.Tyr1783fs	heterozygous	frameshift	P
M4912	2y8m	F	CP, CAL	RYR1	NM_000540.3:c.1492A>G	p.Thr498Ala	heterozygous	missense	VUS
M4940	1y2m	F	CP, CAL	NF1	NM_001042492.2:c.484C>T	p.Gln162*	heterozygous	stopgain	P
M4950	10y11m	M	CP, CAL, NF	NF1	NM_001042492.2:c.1389delA	p.Pro464fs	heterozygous	frameshift	P
M4950	10y11m	M	CP, CAL, NF	NPR2	NM_003995.4:c.1751G>A	p.Gly584Asp	heterozygous	missense	VUS
M4950	10y11m	M	CP, CAL, NF	ITGA11	NM_001004439.2:c.287T>A	p.Val96Glu	heterozygous	missense	VUS
M4969	10m	M	CP, CAL	NF1	NM_001042492.2:c.1527+1G>T		heterozygous	splicing	P
